# Supplementary material for: Effects of an Astragalus membranaceus Stem and Leaf-Angelica sinensis Stem and Leaf Mixture on Serum Parameters, Gut Microbiota, and Metabolomic Profiles in Simmental Weaned Bull Calves
Source: Vet Sci. 2026 Apr 23;13(5):414. doi: 10.3390/vetsci13050414 (PMC13211713; doi:10.3390/vetsci13050414)
Supplement: Supplementary file 1 [file vetsci-13-00414-s001.zip]

Archive with 1 entries (1 files):
- vetsci-4236056-supplementary.pdf
